# Supplementary material for: Preclinical Evaluation of BMP-9-Treated Human Bone-like Substitutes for Alveolar Ridge Preservation following Tooth Extraction
Source: Int J Mol Sci. 2022 Mar 18;23(6):3302. doi: 10.3390/ijms23063302 (PMC8952786; doi:10.3390/ijms23063302)
Supplement: Supplementary file 1 [file ijms-23-03302-s001.zip]

Archive with 1 entries (1 files):
- ijms-1610508-supplementary.pdf
